# Supplementary material for: Estimating Renal Function Following Lung Transplantation
Source: J Clin Med. 2022 Mar 9;11(6):1496. doi: 10.3390/jcm11061496 (PMC8956010; doi:10.3390/jcm11061496)
Supplement: Supplementary file 1 [file jcm-11-01496-s001.zip]

Archive with 1 entries (1 files):
- jcm-1595801-supplementary.pdf
